# Supplementary material for: Genome-wide analysis of R2R3-MYB transcription factors in Boehmeria nivea (L.) gaudich revealed potential cadmium tolerance and anthocyanin biosynthesis genes
Source: Front Genet. 2023 Feb 21;14:1080909. doi: 10.3389/fgene.2023.1080909 (PMC9989182; doi:10.3389/fgene.2023.1080909)
Supplement: Supplementary file 1 [file Table2.XLSX]

Table S2: R2 and R3 conserved amino acid sequences of 105 BNGMYBs
>Gene.34335/9-112
---IKKGPWKAEEDEVLINHVSKYGPRDWSSIRSKGLLQRTGKSCRLRWVNKLRPNLKNGKFSLEEGRVVIELQAEFGNKWARVATYLAGRTDNDVNNFWSSR-QKRL
>Maker00000585/9-116
KEGVKKGPWTPEEDIILVSYIQEHGPGNWRAVPTNTGLLRCSKSCRLRWTNYLRPGIKRGNFTDHEEKMIIHLQALLGNRWAAIASYLPQRTDNDIKNYWNTYLKKKL
>Maker00000713/9-116
KSNVKRGLWTPEEDAKILAHVSKHGTGNWTLVPQKAGLNRCGKSCRLRWTNYLRPDLNHDDFTPQEEEHIINLHQAIGSRWSLIAKQLPGRTDNDVKNYWNTKLRKKL
>Maker00000810/19-125
KPTVIKGQWTPQEDKVLLQLVGKYGTRKWSKIAKILT-GRVGKQCRERWHNHLRPDIRKDTWSEEEDMILISAHKEVGNRWAEIARRLPGRSENTIKNHWNATKRRQN
>Maker00000820/9-116
KIGLKRGPWTIEEDHKLMNFILNNGIHCWRMVPKLAGLLRCGKSCRLRWINYLRPDLKRGGFTEMEENQIIQLHSRLGNRWSKIAAHFPGRTDNEIKNHWNTRIKKRL
>Maker00000907/18-125
NNELRRGPWTMEEDTILIRYIACHGEGRWNLLAKRSGLRRTGKSCRLRWLNYLKPDVKRGNLAPEEQLLILDLHSKWGNRWSKIAQYLPGRTDNEIKNYWRTRVQKQA
>Maker00002294/8-115
KQGINKGAWSKQEDQKLIDYIHNHGEGCWRTLPKAAGLLRCGKSCRLRWINYLRPDLKRGNFSEDEEDLIIKLHALLGNRWSLIAGRLPGRTDNEIKNYWNSHLRRKL
>Maker00003213/10-113
---RIKGPWSPEEDEALRRLVQSYGPRNWSLISKSIP-GRSGKSCRLRWCNQLSPEVEHRPFTPEEDDTIVRAHARFGNKWATIARLLNGRTDNAIKNHWNSTLKRKC
>Maker00006515/46-153
QVDIKKGPWTVEEDTLLYNYVSVHGEGRWNSLARHAGLKRNGKSCRLRWLNYLRPSVRRGNITLQEQLLILELHSRWGNRWSKIAQYLPGRTDNEIKNYWRTRVQKQA
>Maker00006748/24-125
-----RGHWRPAEDEKLRQLVEQYGAQNWNSIAEKLQ-GRSGKSCRLRWFNQLDPRINRRPFSEEEEERLIAAHRVHGNKWALIARLFPGRTDNAVKNHWHVITARKQ
>Maker00008700/9-116
KDNVKRGQWTPEEDNKLSSYIAQHGTRNWRLIPKNAGLQRCGKSCRLRWTNYLRPDLKHGQFSDAEEQTIVKLHSIVGNRWSIIAAQLPGRTDNDVKNHWNTKLKKKL
>Maker00010005/18-124
-EGWRKGPWTAEEDRLLIEYVRVHGEGRWNSVARLAGLKRNGKSCRLRWVNYLRPDLKRGQITPHEESIILELHARWGNRWSTIARSLPGRTDNEIKNYWRTHFKKKQ
>Maker00010012/9-116
KMGLKKGPWTPEEDQILTSFINTYGHGNWRALPKQAGLLRCGKSCRLRWINYLRPDIKRGNFTREEEDTIIKLHEMLGNRWSAIAARLPGRTDNEIKNVWHTHLKKRL
>Maker00012681/9-116
KNGMKKGTWTPEEDRKLVAYVTRYGCWNWRQLPKFAGLKRCGKSCRLRWMNYLRPNLKRGNYSNEEEEIIIKLHQSLGNKWSAIAAQLPGRTDNEVKNHWHTHLKKRV
>Maker00013653/9-116
KNGLKKGPWTPEEDLKLIDHIQKHGPGNWRNLPKNSGLQRCGKSCRLRWTNYLRPDIKRGRFSFEEEETIIQLHSVLGNKWSAIAARLPGRTDNEIKNYWNTHIRKRL
>Maker00016119/8-112
--GIRKGPWKAEEDEVLINHVSKYGPRDWSSIRSKGLLQRTGKSCRLRWVNKLRPNLKNGKFSLEEERVVIELQAEFGNKWARIATYLPGRTDNDVKNFWSSR-QKRL
>Maker00017016/1-106
M--KERQRWTSEEDALLRAYVKQYGPREWNLVSQRMNLNRDAKSCLERWKNYLKPGIKKESLTEEEQRLVIRLQAKYGNKWKKIAAEVPGRTAKRLGKWWEVFKEKQQ
>Maker00019397/9-116
KVGIKKGPWTPEEDIILVSYIQEHGPGNWRSVPTNTGLLRCSKSCRLRWTNYLRPGIKRGNFTPHEEGMIIHLQALLGNKWAAIASYLPQRTDNDIKNYWNTHLKKKL
>Maker00019930/9-116
KVGVKKGPWTPEEDIILVSYIQEHGPGNWRSVPTNTGLLRCSKSCRLRWTNYLRPGIKRGNFNDHEEKMIIHLQALLGNRWAAIASYLPQRTDNDIKNYWNTHLKKKL
>Maker00022368/9-116
KVGIKKGPWTPEEDIILVSYIQEHGPGNWRSVPTNTGLLRCSKSCRLRWTNYLRPGIKRGNFTPHEEGMIIHLQALLGNKWAAIASYLPQRTDNDIKNYWNTHLKKKL
>Maker00024528/9-116
KAHTNKGAWTKDEDQRLIDYIRVHGEGCWRSLPKAAGLLRCGKSCRLRWINYLRPDLKRGNFTEEEDELIIKLHGLLGNKWSLIAGRLPGRTDNEIKNYWNTHIKRKL
>Maker00025278/1-106
MIMIKGGVWKNTEDEILKAAVMKYGKNQWARISSL-LVRKSAKQCKARWYEWLDPSIKKTEWTREEDEKLLHLAKLMPTQWRTIAPIV-GRTPSQCLERYEKLLAREE
>Maker00025443/21-128
SSGLRKGLWSPEEDDKLMKYMLSNGQGCWSDVARNAGLQRCGKSCRLRWINYLRPDLKRGAFTPQEEDLIIHLHSLLGNRWSQIAARLPGRTDNEIKNFWNSTVKKRL
>Maker00029953/35-140
-EGRVKGPWSPEEDAILSRLVGKFGARNWSLIARGIA-GRSGKSCRLRWCNQLDPAVKRKPFTDEEDQVIIEAHAIHGNKWAAIARILPGRTDNAIKNHWNSTLRRRC
>Maker00030423/11-116
E--IRKGPWTEQEDFQLVCFVGLFGDRRWDFIAKVSGLNRTGKSCRLRWVNYLHPGLKRGKMTPHEERLVLELHAKWGNRWSRIARKLPGRTDNEIKNYWRTHMRKKA
>Maker00030668/85-191
NVALIKGQWTDEEDRKLIKLVKQYGVRKWAQIAEK-MVGRAGKQCRERWHNHLRPDIKKDSWSEEEEKILVEAHAEVGNRWAEIAKRITGRTENSIKNHWNATKRRQN
>Maker00031449/11-116
E--IRKGPWTEQEDFQLVCFVGLFGDRRWDFIAKVSGLNRTGKSCRLRWVNYLHPGLKRGKMTPHEERLVLELHAKWGNRWSRIARKLPGRTDNEIKNYWRTHMRKKA
>Maker00032881/9-116
KANVKKGPWSPEEDAKLKQYIEKHGTGNWIALPQKVGLKRCGKSCRLRWLNYLRPNIKHGEFSDEEDRVIINLFANIGSRWSIIAAQLPGRTDNDIKNYWNTKLKKKL
>Maker00032889/9-114
--QLRKGTWLEEEDERLVSFVQFMGEKKWDTLAKASGLRRSGKSCRLRWLNYLRPNLKHGQISVEEEKIILQLHEQWGNKWSKIARRLPGRTDNDIKNYWRTHLRRKV
>Maker00033008/21-128
RDGVKKGAWTPQEDQMLVSYIEQHGEGNWRSLPQNAGLSRCGKSCRLRWTNYLRPDIKRGQFSPEEEQAIIRLHSLLGNKWSSIAKNLPRRTDNEIKNYWNTRLKKRA
>Maker00034258/9-112
---IKKGPWKAEEDEVLISHVSKYGPRDWSSIRSKGLLQRTGKSCRLRWVNKLRPNLKNGKFSLEEERVVIELQAEFGNKWARIATYLPGRTDNDVKNFWSSR-QKRL
>Maker00037560/9-116
KANVKKGPWSPEEDAKLKAYIEKYGTGNWIALPQKIGLQRCGKSCRLRWLNYLRPNIKHGGFSEEEDNIICSLYISIGSRWSIIAAQLPGRTDNDIKNYWNTRLKKKL
>Maker00039955/9-116
KVGLKKGPWTAEEDKKLIGFILTNGQCCWRAVPKLAGLLRCGKSCRLRWTNYLRPDLKRGLLSDYEEQMVIDLHAQLGNRWSKIASHLPGRTDNEIKNHWNTHIKKKL
>Maker00040122/8-115
KEGTNKGAWSKQEDQKLTEYIKAHGEGCWRSLPKAAGLQRCGKSCRLRWINYLRPDIKRGNFGQDEEDLIIKLHALLGNRWSLIAGRLPGRTDNEVKNYWNSHIRKKL
>Maker00041645/9-116
KANVKKGPWSPEEDAKLKAYIEKYGTGNWIALPQKIGLKRCGKSCRLRWLNYLRPNIKHGGFSEEEDNIICSLYISIGSRWSIIAAQLPGRTDNDIKNYWNTRLKKKL
>Maker00041853/10-113
---LGIGHWRPAEDDKLRDLVQRYGPQNWNFIAEHLH-GRSGKSCRLRWYNQLDPNINKKPFSEEEEERLLSVHRVYGNKWACIAKYFHGRTDNAVKNHYHVVMARRK
>Maker00042256/9-113
---IKRGPWTAEEDEVLAGFVRKEGEGRWRTLPKRAGLLRCGKSCRLRWMNYLRPSVKRGHIAPDEEDLILRLHRLLGNRWSLIAGRIPGRTDNEIKNYWNTHLSKKL
>Maker00042590/9-116
KVGLNRGAWTKLEDQILTDYINVYGEGNWNNLPNLAGLKRCGKSCRLRWVNYLRPDIKRGNISKDEEDLIIRMHKLLGNRWSLIAGRLPGRTDNEIKNYWNTTLRKKL
>Maker00043572/9-116
KEGLNKGAWTALEDKILKSYIKAHGEGNWRSLPKRAGLKRCGKSCRLRWLNYLRPDIKRGNISGDEEELIIRLHNLLGNRWSLIAGRLPGRTDNEIKNYWNTTLGKKA
>Maker00043616/9-116
KANVKKGPWSPEEDAKLKSYIEQHGTGNWIALPQKIGLKRCGKSCRLRWLNYLRPNIKHGGFSEEEDNIICSLYISIGSRWSIIAAQLPGRTDNDIKNYWNTRLKKKL
>Maker00043647/9-116
KDGMNKGAWTAEEDQILQDYINTHGEGKWRNLPKQAGLKRCGKSCRLRWLNYLRPDIKRGNITEEEEDLIIRLHKLLGNRWSLIAGRLPGRTDNEIKNYWNTTLRKKV
>Maker00043660/15-119
---ANRGAWTSEEDQKLAQVIEIHGPRKWKSLAAKAGLNRCGKSCRLRWMNYLRPNIKRGNISDQEEDLIIRLHKLLGNRWSLIAGRLPGRTDNEIKNYWNSHLSKKK
>Maker00044418/9-116
KANVKKGPWSPEEDAKLKEYIEKYGTGNWIALPQKVGLKRCGKSCRLRWLNYLRPNIKHGEFSDEEDRIICTLFANIGSRWSIIAAQLPGRTDNDIKNYWNTKLKKKL
>Maker00047127/10-113
---RIKGPWSPEEDEALRRLVQSYGPRNWSLISKSIP-GRSGKSCRLRWCNQLSPEVEHRPFTPEEDDTIVRAHARFGNKWATIARLLNGRTDNAIKNHWNSTLKRKC
>Maker00049331/84-190
TKGSVKGQWKGEEDRLLIQLVSQYGLRKWSHIAQMLP-GRIGKQCRERWHNHLRPDIKKDTWSEEEDKVLIEAHVEIGNKWAEIAKRLPGRTENSIKNHWNATKRRQY
>Maker00049342/10-114
---YKKGLWTAEEDRVLMDYIRVHGKGKWNRIAKETGLKRCGKSCRLRWMNYLCPAIKRGDFSEEEEDLIIRLHNLLGNRWSLIAGRVPGRTDNQVKNHWNTHLSKKL
>Maker00049451/9-116
KQKLRKGLWSPEEDEKLFNYITRFGVGCWSSVPKLAGLQRCGKSCRLRWINYLRPDLKRGMFSQQEEDLIISLHEVLGNRWAQIAAQLPGRTDNEIKNFWNSCLKKKL
>Maker00050665/9-116
KQKLRKGLWSPEEDEKLLNYITKHGHGCWSSVPKLAGLQRCGKSCRLRWINYLRPDLKRGPFSQQEENLIIELHAVLGNRWSQIAAQLPGRTDNEIKNLWNSCIKKKL
>Maker00052046/10-114
---PKKHLWKPEEDLILKKYVETHGEGNWATVSQQSGLMRGGKSCRLRWKNYLRPNIKRGGMSQEEEDLIIRMHKLIGNRWSLIAGRLPGRTDNEVKNYWNTHLNKRC
>Maker00052728/10-117
ESSLKKGPWTPEEDKKLVDYISEHGHGCWRSLPKLSGLNRCGKSCRLRWTNYLRPDIKRGKFSQEEENIIINLHSALGNKWSKIANHLPGRTDNEIKNYWNTYLRKKL
>Maker00055186/8-115
KEGTNKGAWSKQEDQKLTEYIKAHGEGCWRSLPKAAGLQRCGKSCRLRWINYLRPDIKRGNFGQDEEDLIIKLHALLGNRWSLIAGRLPGRTDNEVKNYWNSHIRKKL
>Maker00055315/6-112
KSGCARGHWRPAEDTKLKELVAKHGPQNWNLIAENLH-GRSGKSCRLRWFNQLDPRINRRAFSEEEEERLLASHRVYGNKWAMIARLFPGRTDNAVKNHWHVIMARKR
>Maker00056555/17-124
ESELRRGPWTLEEDTLLIHYIASNGEGHWNLLAKRAGLKRTGKSCRLRWLNYLKPDIKRGNLTPQEQLLILELHSKWGNRWSKIAQHLPGRTDNEIKNYWRTRVQKQA
>Maker00057272/1-106
M--KERQRWQPEEDALLRAYVKQYGPRDWNLVSQRMGLQRDPKSCLERWKNYLKPGLKKGSLTPEEQALVISLQAKYGNKWKKIAAEVPGRTAKRLGKWWEVFKEKQL
>Maker00058364/3-106
---RIKGPWSPEEDEALQRLVQKHGARNWSLISKSIP-GRSGKSCRLRWCNQLSPQVEHRAFTPEEDETIVRAHARFGNKWATIARLLNGRTDNAIKNHWNSTLKRKC
>Maker00058379/9-116
KANVKKGPWSPEEDAKLKSYIDQNGTGNWIALPQKIGLKRCGKSCRLRWLNYLRPNIKHGGFSEEEDNIICNLYISIGSRWSIIAAQLPGRTDNDIKNYWNTRLKKKL
>Maker00059234/8-115
KPGMKRGLWSEEEDAKMLEYVSKHGKGKWTSVPKKAGLRRCGKSCRLRWTNYLRPDLKHESFTSKEEELIVKLHAAIGSRWSMIAQQLPGRTDNDVKNHWNTNLKKKL
>Maker00059272/8-115
KPGMKRGLWSEEEDAKMLEYVSKHGKGKWTSVPKKAGLRRCGKSCRLRWTNYLRPDLKHESFTSKEEELIVKLHAAIGSRWSMIAQQLPGRTDNDVKNHWNTNLKKKL
>Maker00059685/21-128
RDGVKKGAWTPQEDQMLVSYIEQHGEGNWRSLPQKAGLSRCGKSCRLRWTNYLRPDIKRGQFSPEEEQAIIRLHSLLGNKWSSIAKNLPRRTDNEIKNYWNTRLKKRA
>Maker00060251/1-108
MQRLNKGVWTKEEDRKLLSYIQKHGEGGWRLLPQKAGLMRCGKSCRLRWANYLRPGIRRGEFTPEEEQTIIRLHAVLGNRWATISRHLYRRTDNEIKNHWNTRFKNRV
>Maker00061978/9-116
KMGLKKGPWSSQEDHILISYIQRHGHGNWRALPKHAGLLRCGKSCRLRWVNYLRPDLKRGNFSREEEETIIKLHELLGNRWSAIAARLPGRTDNEIKNVWHTHLKKRV
>Maker00062204/12-116
---IKKGPWTAAEDAVLTEYVRQNGEGNWNAVQRNTGLARCGKSCRLRWANHLRPNLKKGSFSQDEEKIIIELHAKLGNKWARMASQLPGRTDNEIKNFWNTRMKRRQ
>Maker00063010/4-105
-----RGHWRPAEDEKLRELVERYGPHNWNAIAEKLQ-GRSGKSCRLRWFNQLDPRINRSPFSEEEEERLLASHRIHGNRWAVIARLFPGRTDNAVKNHWHVIMARRC
>Maker00063941/2-108
KITCARGHWRPAEDAKLKELVALYGPQNWNLIAEKLE-GRSGKSCRLRWFNQLDPRINRRAFSEEEEERLMQAHRIYGNKWAMIARLFPGRTDNAVKNHWHVIMARKY
>Maker00064417/9-116
KVGLKKGPWTPEEDQKLLAYIEEHGHGSWRALPAKAGLQRCGKSCRLRWTNYLRPDIKRGKFSLQEEQTIIQLHALLGNRWSAIATHLPKRTDNEIKNYWNTHLKKRL
>Maker00064504/9-116
KVGLKRGPWDTQEDQKLVNFMLHNSNQSWRLVPKLAGLKRCGKSCRLRWINYLRPDLKRGDFLEEEEDQIIQLQSSLGNKWSKIASHFPGRTDNEIKNHWNCKIKKKL
>Maker00064534/19-124
-SGRHIVSWSQEEDDILRQQITLHGTENWAIIASKFK-DKTTRQCRRRWYTYLNSDFKKGGWSPEEDLLLCEAQKIFGNRWTEIAKVVSGRTDNAVKNRFSTLCKKRA
>Maker00064788/20-127
KQYHKRGLWTEEEDRALLEHIKAHGIGQWNRIPKLTGLKRCGKSCRLRWLNYLSPNVKRGGFSEEEDDLIIRLHKLLGNRWALIAGRVPGRTDNQVKNHWNTNLSKKL
>Maker00065771/9-116
KNGLKKGPWTPEEDQKLVDYIQKHGYGNWRTLPKNAGLQRCGKSCRLRWTNYLRPDIKRGRFSFEEEETIIQLHSILGNKWSAIAARLPGRTDNEIKNYWNTHIRKRL
>Maker00066517/6-112
KSGCARGHWRPAEDTKLKELVAKHGPQNWNLIAENLH-GRSGKSCRLRWFNQLDPRINRRAFSEEEEERLLASHRVYGNKWAMIARLFPGRTDNAVKNHWHVIMARKR
>Maker00066632/35-140
-EGRVKGPWSPEEDAILSRLVGKFGARNWSLIARGIA-GRSGKSCRLRWCNQLDPAVKRKPFTDEEDQVIIEAHAIHGNKWAAIARILPGRTDNAIKNHWNSTLRRRC
>Maker00067925/9-116
KVGLKKGPWTAEEDKKLIGFILTNGQCCWRAVPKLAGLLRCGKSCRLRWTNYLRPDLKRGLLSDYEEQMVIDLHAQLGNRWSKIASHLPGRTDNEIKNHWNTHIKKKL
>Maker00069320/10-114
---PKKHLWKPEEDLILKKYVETHGEGNWATVSQQSGLMRGGKSCRLRWKNYLRPNIKRGGMSQEEEDLIIRMHKLIGNRWSLIAGRLPGRTDNEVKNYWNTHLNKRC
>Maker00071853/20-127
AAGIKKGPWTAAEDAVLTEYVRQNGEGNWNAVQRNTGLARCGKSCRLRWANHLRPNLKKGSFSQDEEKIIIELHAKLGNKWARMASQLPGRTDNEIKNFWNTRMKRRQ
>Maker00073830/20-127
NAKVRKGLWSPEEDEKLMRYMLSNGQGCWSDIARNAGLMRCGKSCRLRWINYLRPDLKRGAFSPQEEDLIIHFHSLLGNRWSQIAARLPGRTDNEIKNFWNSTLKKRL
>Maker00074173/8-115
KDQTNKGAWSKEEDQKLVDYIRKHGEGCWRLLPQAAGLLRCGKSCRLRWLNYLKPDVKRGNFGEDEEELIIKLHALLGNRWSLIAGRLPGRTDNEVKNYWNTHLRRKL
>Maker00074230/11-118
KSQVKRGPWSPNEDLRLITFIQKHGHDNWRALPKLAGLLRCGKSCRLRWINYLRPDVKRGNFTKEEEESIIKLHQTLGNKWSKIASHFPGRTDNEIKNVWNTHLKKRL
>Maker00075016/26-132
EEGRIKGSWSPHEDAALVRLVELHGPRNWSAISAGIP-GRSGKSCRLRWCNQLCPDVQHRPFTPEEDAVIVKAHAQHGNKWATIARLLPGRTDNGIKNHWNSTLRRRR
>Maker00075382/8-115
KQKVKRGLWSPEEDDKLIKHITTHGHGSWSSVPKLAGLQRCGKSCRLRWINYLRPDLKKGSFTEEEEQIIIDVHRILGNRWAQIAKHLPGRTDNEVKNFWNSCIKKKL
>Maker00075734/9-116
ESEVKKGAWSPEEDQILVNYIKHHGHGTWHSLPKQAGLLRCGKSCRLRWTNYLRPGIKRGPFSHEEEKAIIRLHGMLGNRWAAIAMQIPGRTDNEIKNYWNTHLKKRL
>Maker00076082/9-116
KLGVKKGPWTAEEDKKLVNFILTHGQCCWRAVPKLAGLRRCGKSCRLRWTNYLRPDLKRGLLNDAEEQLVIDLHARLGNRWSKIAAKLPGRTDNEIKNHWNTHIKKKL
>Maker00076183/9-116
ENGVKKGPWTPEEDQKLMDYITRNGHGSWRALPKLAGLNRCGKSCRLRWTNYLRPDIKRGNFSDDEQKLIINLHAVLGNKWSTIAGHLPGRTDNEIKNLWNTHLKKKL
>Maker00076244/10-117
KPKHRKGLWSPEEDLRLKTYIQKHGHSCWSSVPLNAGLQRNGKSCRLRWINYLRPGLKRGTFSKDEEETILTLHHMLGNKWSQIATRLPGRTDNEIKNYWHSYLKKKV
>Maker00077137/3-110
SAGLKKGPWTAAEDEVLIHYVRNHGEGNWNAVQKHSGLNRCGKSCRLRWANHLRPNLKKGSFTQDEERLILELHAKYGNKWARMASHLPGRTDNEIKNYWNTRVKRRK
>Maker00077519/10-117
ERQVKRGLWSPEEDQKLITYITNNGFSSWSTVPQKAGLDRCGKSCRFRWLNYLRPDVKRGRFTIDEEKLIITLHAALGNSWAHIAKYLPGRTDNEIKNYWNSWIKKKL
>Maker00077618/9-116
QQKVKRGLWSPEEDEKLIRYITTHGYGCWSEVPEKAGLQRCGKSCRLRWINYLRPDIRRGRFTPEEEKLIISLHGVVGNRWAHIASHLPGRTDNEIKNYWNSWIKKKI
>Maker00077684/9-116
KLGVKKGPWTAEEDKKLINFILTNGHCCWRAVPKLAGLRRCGKSCRLRWTNYLRPDLKRGLLTDSEEQLVIDLHARLGNRWSKIASRLPGRTDNEIKNHWNTHIKKKL
>Maker00077797/31-137
CHRLVKGSWTAEEDDLLIELVETYGLKRWSTIAKSLP-GRIGKQCRERWYNNLDPAIRKDAWTEEEEQTLAYYHQIFGNKWADIARFLPGRTDNAIKNHWNGTLKRKC
>Maker00079198/9-112
---IRKGPWKAEEDEVLINHVSKYGPRDWSSIRSKGLLQRTGKSCRLRWVNKLRPNLKNGKFSLEEERVVIELQAEFGNKWARIATYLPGRTDNDVKNFWSSR-QKRL
>Maker00079675/17-120
---KVKGPWSPEEDELLQSLVQRLGARNWSVISKSIP-GRSGKSCRLRWCNQLSPEVQHRAFSAEEDDIILRAHAKYGNKWATIARLLSGRTDNAIKNHWNSTLKRKC
>Maker00080208/9-116
KMGLKKGPWSSQEDHILISYIQRHGHGNWRALPKHAGLLRCGKSCRLRWVNYLRPDLKRGNFSREEEETIIKLHELLGNRWSAIAARLPGRTDNEIKNVWHTHLKKRV
>Maker00083096/32-138
SSTRIKGPWSTEEDRILTRLVERYGPRNWSLISRYIK-GRSGKSCRLRWCNQLSPSVEHRAFSAAEDETILAAHALYGNRWATIARLLPGRTDNAVKNHWNSTLKRRA
>Maker00083753/9-116
KKGLKKGPWTSDEDELLVNYIKNNGHGSWRSLPKLAGLLRCGKSCRLRWTNYLRPDIKRGPFTQEEEKLIIQLHSMLGNRWAAIASQLPGRTDNEIKNLWNTHLKKRL
>Maker00086957/9-116
KVGLNKGAWSAMEDKVLSDYIKLHGEGKWRDLPEKAGLKRCGKSCRLRWLNYLRPDIRRGNISSEEEDLIVRLHKLLGNRWALIAGRLPGRTDNEIKNYWNTNLRKKV
>Maker00087187/9-116
KAGLNRGSWTALEDKILTDYIKIHGEGRWRNLPQKAGLKRCGKSCRLRWLNYLRPDIKRGNISPDEEELIIRLHKLLGNRWSLIAGRLPGRTDNEIKNYWNTNLGKKV
>Maker00087487/9-116
KVGLHRGPWTPREDTLLTHYIQAHGEGNWRSLPKKAGLLRCGKSCRLRWMNYLRPDIKRGNITPDEDDLIIRLHTLLGNRWSLIAGRLPGRTDNEIKNYWNTHLSKRL
>Maker00087523/9-116
KVGLNKGAWSAMEDKVLSDYIKLHGEGKWRDLPEKAGLKRCGKSCRLRWLNYLRPDIRRGNISSEEEDLIVRLHKLLGNRWALIAGRLPGRTDNEIKNYWNTNLRKKV
>Maker00089493/8-112
--GIKKGPWKAEEDEVLISHVSKYGPRDWSSIRSKGLLQRTGKSCRLRWVNKLRPNLKNGKFSLEEERAVIELQAEFGNKWARIATYLPGRTDNDVKNFWSSR-QKRL
>Maker00090582/9-116
KAHTNKGAWTKEEDDRLIAYIRAHGEGCWRSLPKAAGLLRCGKSCRLRWINYLRPDLKRGNFTDEEDELIIKLHSLLGNKWSLIAGRLPGRTDNEIKNYWNTHIRRKL
>Maker00091361/9-116
KLELNRGAWTAMEDKSLTEYIRLHGEGKWRNLPERAGLKRCGKSCRLRWLNYLRPGIKRGSITEEEEDLIIRLHKLLGNRWALIAGRLPGRTDNEIKNYWHTKLSKTL
>Maker00091416/28-135
KLQVNKGAWTAEEDQKLAQVIAIHGAKRWKTIAAIAGLNRCGKSCRLRWLNYLRPNIKRGNISDQEEDLILRLHKLLGNRWSLIAGRLPGRTDNEIKNYWNSHLSKKI
>Maker00091496/9-116
KEGLNRGAWTAMEDKILTDYIKLHGEGKWRNLPKRAGLKRCGKSCRLRWLNYLRPDIKRGNITRDEEELIVRLHNLLGNRWSLIAGRLPGRTDNEIKNYWNTNIGKRI
>Maker00091900/17-120
ESELRRGPWTLEEDTLLIHYIARNGEGHWNLLAKRAGLKRTGKSCRLRWLNYLKPDIKRGNLTPQEQLLILELHSKWGNRWSKIAQHLPGRTDNEIKNYWRTRM----
>Maker00095444/2-109
ENGLKKGPWTSSEDAILVDYVKKHGEGNWNAVQKYSGLSRCGKSCRLRWANHLRPNLKKGAFTSDEEALILELHSKMGNKWARMAAHLPGRTDNEIKNYWNTRVKRRQ
>Maker00096205/24-125
-----RGHWRPAEDEKLRQLVEQYGAQNWNSIAEKLQ-GRSGKSCRLRWFNQLDPRINRRPFSEEEEERLIAAHRVHGNKWALIARLFPGRTDNAVKNHWHVITARKQ
>Maker09720/12-118
TNSCYRGHWRPAEDDKLRDLVQRYGPQNWNFIAEHLH-GRSGKSCRLRWYNQLDPNINKKPFSEEEEERLLSVHRVYGNKWACIAKYFHGRTDNAVKNHYHVVMARRK
